# Supplementary material for: Lactobacillus plantarum C88 protects against aflatoxin B1-induced liver injury in mice via inhibition of NF-κB–mediated inflammatory responses and excessive apoptosis
Source: BMC Microbiol. 2019 Jul 29;19:170. doi: 10.1186/s12866-019-1525-4 (PMC6664579; doi:10.1186/s12866-019-1525-4)
Supplement: Supplementary file 1 — The raw datas of biochemical parameters in serum, include ALT, AST, ALP, total cholesterol, triglycerides, total protein and albumin. (XLSX 14 kb) [file 12866_2019_1525_MOESM1_ESM.xlsx]

## Sheet: Sheet1
	ALT		blank=0.0020
	Control	AFB1	V C88	HK C88	AFB1+ V C88	AFB1+ HK C88
OD 510nm	0.1336	0.2569	0.1033	0.1128	0.2698	0.2329
	0.1561	0.2549	0.1448	0.1542	0.2105	0.2675
	0.145	0.2947	0.125	0.1421	0.2061	0.2814
	0.1168	0.2651	0.1347	0.1383	0.2084	0.2572
	0.114	0.2299	0.1283	0.1405	0.2414	0.2545
	0.1439	0.2567	0.1461	0.1217	0.2433	0.2679
	0.1329	0.3105	0.135	0.1485	0.2568	0.2441
	0.1728	0.2293	0.1598	0.1643	0.2199	0.2167
	0.1501	0.2189	0.1456	0.1317	0.2304	0.2314
	0.1262	0.2705	0.128	0.1526	0.2054	0.2183
	AST		blank=0.0014
	Control	AFB1	V C88	HK C88	AFB1+ V C88	AFB1+ HK C88
OD 505nm	0.1333	0.2769	0.1132	0.1281	0.1704	0.2063
	0.1454	0.2358	0.1123	0.1043	0.1684	0.1973
	0.1195	0.2485	0.1336	0.1211	0.1782	0.2379
	0.1234	0.252	0.1471	0.1384	0.1824	0.1914
	0.1325	0.2537	0.1187	0.1401	0.2052	0.1893
	0.1393	0.2516	0.1167	0.1218	0.1702	0.2191
	0.1241	0.239	0.1015	0.1285	0.204	0.1933
	0.1568	0.2807	0.1358	0.1041	0.1428	0.2101
	0.1436	0.2778	0.1129	0.1418	0.1935	0.1872
	0.1552	0.2858	0.13309	0.1326	0.184	0.2152
	ALP		blank=0.0008
	Control	AFB1	V C88	HK C88	AFB1+ V C88	AFB1+ HK C88
OD 520nm	0.1113	0.1971	0.0962	0.1122	0.1705	0.203
	0.1081	0.2007	0.0914	0.0966	0.1516	0.1885
	0.0974	0.1945	0.0915	0.1092	0.1465	0.1806
	0.0974	0.2025	0.0997	0.1108	0.1346	0.1828
	0.1097	0.1862	0.0885	0.1038	0.1561	0.1693
	0.1286	0.2135	0.1192	0.0849	0.1809	0.2042
	0.1162	0.2337	0.0899	0.0937	0.1628	0.1814
	0.1287	0.2279	0.1053	0.0946	0.1654	0.2179
	0.1187	0.2279	0.0826	0.1055	0.1918	0.1833
	0.1163	0.1942	0.0894	0.1023	0.1745	0.1978
	total cholesterol		blank=0.0002
	Control	AFB1	V C88	HK C88	AFB1+ V C88	AFB1+ HK C88
OD 510nm	0.1128	0.3046	0.0953	0.1089	0.2006	0.2465
	0.1469	0.3407	0.1072	0.1418	0.2395	0.2626
	0.1182	0.2983	0.0818	0.1041	0.1948	0.2239
	0.1236	0.312	0.0922	0.1193	0.2037	0.2312
	0.1393	0.3515	0.1023	0.1344	0.2295	0.2524
	0.1402	0.3537	0.1228	0.1453	0.2309	0.2535
	0.1459	0.3681	0.1165	0.1408	0.2204	0.2613
	0.1461	0.3685	0.1066	0.141	0.1859	0.2515
	0.1454	0.3468	0.1062	0.1403	0.2421	0.2606
	0.1241	0.3131	0.0925	0.1097	0.2044	0.2318
	triglycerides		blank=0.0012
	Control	AFB1	V C88	HK C88	AFB1+ V C88	AFB1+ HK C88
OD 510nm	0.1659	0.248	0.0872	0.1235	0.1772	0.1829
	0.1085	0.1789	0.0901	0.1259	0.1402	0.2191
	0.1352	0.221	0.0824	0.0866	0.1827	0.2018
	0.1415	0.237	0.0976	0.1167	0.2013	0.1507
	0.1501	0.2587	0.0827	0.0962	0.1829	0.1765
	0.1068	0.2	0.0636	0.0813	0.1715	0.1579
	0.1199	0.1825	0.109	0.1268	0.2221	0.1874
	0.1436	0.1667	0.0893	0.0928	0.1437	0.1876
	0.1263	0.1987	0.0986	0.0981	0.1508	0.1965
	0.1276	0.2018	0.0968	0.1117	0.1325	0.1514
	total protein		blank=0.0006
	Control	AFB1	V C88	HK C88	AFB1+ V C88	AFB1+ HK C88
OD 510nm	0.1859	0.0953	0.2205	0.2131	0.1377	0.1019
	0.2421	0.1288	0.2737	0.246	0.1663	0.123
	0.1948	0.1155	0.2608	0.2183	0.1593	0.1178
	0.2037	0.0961	0.2238	0.2235	0.1395	0.1032
	0.2295	0.1058	0.2619	0.2386	0.1599	0.1183
	0.2309	0.1196	0.277	0.2395	0.168	0.1243
	0.2404	0.0942	0.2554	0.245	0.1564	0.1157
	0.2406	0.0944	0.3351	0.2452	0.1991	0.1473
	0.2395	0.1349	0.2583	0.2445	0.158	0.1168
	0.2044	0.1135	0.253	0.2239	0.1551	0.1147
	albumin		blank=0.0014
	Control	AFB1	V C88	HK C88	AFB1+ V C88	AFB1+ HK C88
OD 628nm	0.1434	0.0886	0.1762	0.1399	0.1071	0.1177
	0.1089	0.1023	0.1417	0.1254	0.1208	0.1064
	0.121	0.1031	0.1538	0.1475	0.1186	0.1085
	0.1232	0.1002	0.156	0.1497	0.1087	0.0956
	0.1097	0.0877	0.1425	0.1362	0.0862	0.0948
	0.1446	0.0936	0.1774	0.1111	0.1021	0.1289
	0.1218	0.1176	0.1746	0.1483	0.1061	0.1071
	0.1183	0.1041	0.1511	0.1448	0.1196	0.1038
	0.1237	0.0946	0.1565	0.1502	0.0931	0.1089
	0.1184	0.0815	0.1512	0.1449	0.1106	0.1039
