# Supplementary material for: Lactobacillus plantarum C88 protects against aflatoxin B1-induced liver injury in mice via inhibition of NF-κB–mediated inflammatory responses and excessive apoptosis
Source: BMC Microbiol. 2019 Jul 29;19:170. doi: 10.1186/s12866-019-1525-4 (PMC6664579; doi:10.1186/s12866-019-1525-4)
Supplement: Supplementary file 2 — The raw datas of IL-1β, IL-6, IL-8, IL-10, IFN-γ, and TNF-α in serum. (XLSX 15 kb) [file 12866_2019_1525_MOESM2_ESM.xlsx]

## Sheet: Sheet1
	IL-1 (pg/ml)
	Control	AFB1	V C88	HK C88	AFB1+ V C88	AFB1+ HK C88
	44.53	94.97	33.98	46.31	68.58	74.76
	41.09	103.03	47.92	37.07	63.91	78.15
	39	90.24	42.57	39.92	65.2	76.8
	37.55	94.66	40.32	40.71	66.07	82.34
	40.9	98.95	38.45	40.89	71	72.05
	48.33	107.66	44.31	40.62	74.93	77.29
	43.48	105.59	39.52	37.29	72.91	86.75
	44.03	101.78	38.6	47.17	69.91	77.49
	49.65	100.61	47.81	46.58	70.79	83.17
	45.97	94.78	41.72	48.32	64.86	83.68
mean	43.453	99.227	41.52	42.488	68.816	79.248
S.D.	3.89862	5.5186	4.34222	4.20923	3.71776	4.55755
	IL-6 (pg/ml)
	Control	AFB1	V C88	HK C88	AFB1+ V C88	AFB1+ HK C88
	52.63	138.46	66.14	75.1	98.8	97.7
	67.24	111.73	89.39	77.4	124.73	121.83
	68.31	126.47	69.44	88.03	92.88	107.4
	77.43	102.94	83.08	85.17	97	132.26
	71.08	135.54	79.52	77.69	98.92	105.66
	55.1	110.03	62.67	68.79	112.57	101.6
	75.8	125.34	79.4	62.71	125.39	116.65
	69.73	117.12	74.58	63.57	120.05	128.44
	61.75	127.89	66.64	65.92	124.73	105.51
	73.3	140.08	77.41	59.15	97.32	118.13
mean	67.237	123.56	74.827	72.353	109.239	113.518
S.D.	8.34596	12.7301	8.49291	9.83233	13.5142	11.6888
	IL-8 (pg/ml)
	Control	AFB1	V C88	HK C88	AFB1+ V C88	AFB1+ HK C88
	109.88	137.85	81.42	99.5	92.23	123.51
	102.61	154.97	110.9	96.6	95.64	134.96
	85.52	124.31	75.49	96.66	96.61	110.52
	89.48	130.1	82.54	101.6	104.6	120.53
	102.5	146.89	102.98	91.95	102.41	130.25
	127.11	155.76	104.09	113.35	92.74	149.97
	114.96	153.94	95.77	95.71	109.08	143.91
	127.24	146.18	68.44	104.98	97.57	134.38
	124.22	153.39	112.96	91.31	87.58	134
	119.09	130.57	83.09	92.41	105.63	120.82
mean	110.261	143.396	91.768	98.407	98.409	130.285
S.D.	15.0183	11.8047	15.5828	6.82726	6.82758	11.7703
	IL-10 (ng/ml)
	Control	AFB1	V C88	HK C88	AFB1+ V C88	AFB1+ HK C88
	151.22	164.26	157.2	165.26	159.49	135.2
	163.36	165.78	163.66	160.75	160	159.83
	149.1	140.78	173.7	167.84	145.2	153.9
	153.71	160.23	182.42	161.07	150.47	164.86
	168.99	146.89	170.83	193.31	160.63	160.02
	167.73	137.41	163.58	167.64	154.59	141.64
	175.57	166.36	175.77	152.6	146.25	160.67
	172.7	144.72	155.89	168.81	158.15	155.19
	165.41	148.1	170.4	168.16	153.95	143.16
	150.08	158.25	173.76	164.29	169.22	158.41
mean	161.787	153.278	168.721	166.973	155.795	153.288
S.D.	9.92629	10.9033	8.46044	10.4876	7.28058	9.84422
	IFN-γ (pg/ml)
	Control	AFB1	V C88	HK C88	AFB1+ V C88	AFB1+ HK C88
	153.13	269.2	180.05	179.96	238.96	214.54
	147.28	231.07	152.28	151.77	207.78	255.94
	151.16	243.19	196.32	184.76	228.22	221.97
	159.05	246.64	150.46	165.3	256.7	238.61
	139.98	228.32	188.39	141.84	256.5	217.63
	172.9	246.25	177.78	168.95	229.37	258.17
	189.82	233.82	152.33	167.31	243.4	239.13
	184.1	274.95	178.9	173.22	200.23	281.68
	184.1	272.09	146.31	190.13	260.3	257.31
	150.87	279.98	173.93	145.58	246.87	225.12
mean	163.239	252.551	169.675	166.882	236.833	241.01
S.D.	17.9027	19.6489	17.8117	16.2874	20.5327	21.8802
	TNF-α (pg/ml)
	Control	AFB1	V C88	HK C88	AFB1+ V C88	AFB1+ HK C88
	190.94	310.98	155.17	189.02	159.75	298.92
	225.9	307.79	234.15	218.68	189.41	301.93
	264.84	369.68	164.62	199.6	170.33	323.23
	220.68	323.87	214.82	262.52	233.25	265.06
	222.43	268.38	202.51	226.72	197.45	281.6
	243.55	310.66	236.68	174.23	144.96	242.19
	206.03	391.48	215.38	169.8	140.53	328.91
	162.79	269.41	172.93	216.97	187.7	250.23
	185.98	251.61	245.73	190	160.73	243.3
	165.33	332.44	201.95	236.19	206.92	246.9
mean	208.847	313.63	204.394	208.373	179.103	278.227
S.D.	33.0342	44.1718	31.3942	29.1836	29.1836	33.4209
