# Supplementary material for: Lactobacillus plantarum C88 protects against aflatoxin B1-induced liver injury in mice via inhibition of NF-κB–mediated inflammatory responses and excessive apoptosis
Source: BMC Microbiol. 2019 Jul 29;19:170. doi: 10.1186/s12866-019-1525-4 (PMC6664579; doi:10.1186/s12866-019-1525-4)
Supplement: Supplementary file 3 — The raw datas of Bax, Bcl-2 and Caspase-3 in liver. (XLSX 13 kb) [file 12866_2019_1525_MOESM3_ESM.xlsx]

## Sheet: Sheet1
	Bax (ng/mL)
	Control	AFB1	V C88	HK C88	AFB1+ V C88	AFB1+ HK C88
	4.49	7.64	5.12	4.79	6.19	7.41
	5.89	8.12	4.11	5.98	5.77	7.62
	5.29	7.48	4.63	4.18	4.67	6.98
	4.91	8.88	3.8	4.65	4.92	7.09
	5.12	7.4	4.95	4.73	5.47	6.75
	5.23	7.41	4.05	4.49	6.04	7.49
	4.66	7.82	4.59	5.73	5.81	7.08
	6.36	8.65	4.3	5.23	6.98	8.41
	5.56	7.33	4.68	3.83	5.22	7.66
	4.53	8.03	5.11	5.23	4.85	8.74
mean	5.204	7.876	4.534	4.884	5.592	7.523
S.D.	0.605093	0.542406	0.45819	0.66712	0.712551	1.45819
	Bcl-2 (ng/mL)
	Control	AFB1	V C88	HK C88	AFB1+ V C88	AFB1+ HK C88
	5.62	4.01	6.32	6.39	4.61	4.65
	5.84	4.48	7.07	6.6	4.94	4.92
	5.3	4.57	6.5	6.73	4.33	4.26
	5.41	3.73	6.25	7.07	4.6	4.4
	5.76	4.46	6.87	6.66	4.86	4.82
	5.86	3.82	6.9	6.4	5.01	5.23
	6	3.95	7.03	6.67	5.42	5.11
	5.55	4.05	7.07	6.16	4.93	4.57
	5.95	4.06	6.93	6.8	5.1	5.29
	5.4	4.31	6.27	6.27	4.46	4.15
mean	5.669	4.144	6.721	6.575	4.826	4.74
S.D.	0.248258	0.29243	0.345107	0.272162	0.327353	0.401303
	Caspase-3 (ng/mL)
	Control	AFB1	V C88	HK C88	AFB1+ V C88	AFB1+ HK C88
	3.11	7.72	4.16	3.01	5.03	4.64
	3.66	7.37	3.38	3.46	4.4	5.03
	3.69	6.68	3.26	3.49	4.82	5.3
	4.03	7.15	3.35	3.8	4.68	5.22
	3.88	7.67	2.81	3.98	4.83	5.01
	3.31	7.39	3.4	3.37	4.33	4.48
	3.9	7.74	3.29	3.97	4.82	4.59
	3.73	6.39	3.15	3.52	4.45	4.67
	3.45	6.59	3.37	3.21	4.19	4.68
	3.83	6.55	3.16	3.77	4.66	4.49
mean	3.659	7.125	3.333	3.558	4.621	4.811
S.D.	0.288037	0.528651	0.339347	0.320375	0.267434	0.302157
